# Supplementary material for: Pomegranate Germplasm Collections from Elche (Spain) and Bari (Italy): Genetic Resources Characterization for Emerging Mediterranean Challenges
Source: Plants (Basel). 2025 Oct 22;14(21):3239. doi: 10.3390/plants14213239 (PMC12608311; doi:10.3390/plants14213239)
Supplement: Supplementary file 1 [file plants-14-03239-s001.zip]

Archive with 11 entries (11 files):
- Figure S1.png
- Figure S2.png
- Figure S3.png
- Figure S4.png
- Supplementary File S1.txt
- Table S1.xlsx
- Table S2.xlsx
- Table S3.xlsx
- Table S4.xlsx
- Table S5.xlsx
- Table S6.xlsx
