# Supplementary material for: Pomegranate Germplasm Collections from Elche (Spain) and Bari (Italy): Genetic Resources Characterization for Emerging Mediterranean Challenges
Source: Plants (Basel). 2025 Oct 22;14(21):3239. doi: 10.3390/plants14213239 (PMC12608311; doi:10.3390/plants14213239)
Supplement: Supplementary file 1 [file plants-14-03239-s001.zip › Supplementary File S1.txt]

(((((((((((((B31:-0.010797,E63:0.010797)62:0.00499457,E13:0.0102319)35:0.0202619,(B46:0.0341772,E56:0.0307891)72:0.0270127)48:0.0391093,E84:0.0560863)25:0.0258085,(((B56:0.0141818,E10:0.0162712)43:0.0080009,B76:0.0482689)32:0.0227938,B63:0.0381121)21:0.0271573)8:0.0200968,(B86:0.0238937,E90:0.0370122)51:0.0369602)5:0.0198567,B44:0.11691)3:0.00141915,(G04:0.104934,(B52:0.0150294,E61:0.0154236)88:0.0520303)23:0.0177965)5:0.0357756,(((E11:0.0426112,E85:0.0487478)31:0.0218156,E82:0.0754974)9:0.0202326,(E23:0.132321,E89:0.0597327)9:0.00756492)0:0.00358767)1:0.0230322,(((B77:0.00962694,E80:0.020826)89:0.0444242,E65:0.0363761)41:0.0420534,E81:0.0815607)2:0.00669416)0:0.0178836,(((((B50:0.0130778,E59:-0.0130778)43:0.0177762,(B85:0.0208387,E60:0.0166419)6:0.00415258)6:0.0952291,(G09:0.0195971,E15:0.0201917)92:0.0514703)17:0.0190156,E30:0.113545)6:0.0355127,((B75:0.0141828,E79:0.0162702)73:0.0567819,E32:0.095483)15:0.0235409)0:0.0169242)0:0.0122924,E53:0.157581)0:0.00134071,((((((((((G22:0.00840083,B14:0.0220521)46:0.0054538,(B07:-0.00882112,B71:0.00882112)72:0.0155282)23:0.0122793,G20:0.050258)17:0.0322928,B78:0.0910273)1:0.0123741,(((((((B05:0.0280475,((G23:0.00629399,E92:0.024159)4:0.00349442,E93:0.0269586)0:0.00240545)1:0.00365177,E71:0.0268012)5:0.00622997,E43:0.0229032)4:0.00505006,G16:0.0249038)30:0.0298517,B54:0.0620868)10:0.0145611,E55:0.163231)3:0.00504014,B09:0.124005)0:0.0124404)0:0.00831544,(B83:0.10843,E18:0.0954683)22:0.036641)0:0.0281105,B27:0.0761098)0:0.0262028,((((((B03:0.0213818,G21:0.0184069)93:0.0412911,B16:0.0699622)74:0.0994823,(B20:0.158198,((B34:0,B58:0)100:0.118311,B55:0.113532)32:0.0232966)14:0.0542151)5:0.00496751,B45:0.129215)4:0.0488199,(E29:0.144423,E69:0.0929852)15:0.0247754)2:0.0198997,((((B06:0.0897789,B59:0.0578498)44:0.0183574,E34:0.0706834)27:0.0380631,(((((B41:0.0169439,G06:0.0135091)35:0.00946128,G19:0.0209917)21:0.0174024,B53:0.028277)27:0.0579334,E47:0.0714918)42:0.0246837,E58:0.139838)20:0.0434829)13:0.032579,((((G13:0.130512,E28:0.246832)66:0.112203,((G12:0.187857,(B26:0.00805702,B32:0.022396)98:0.0534803)26:0.0180209,(G15:0.169419,(B72:0.105509,E41:0.142815)35:0.0214118)3:0.0373757)0:0.0313713)0:0.0183442,((((((((((B28:0.0203021,E49:0.0194866)70:0.030659,B40:0.0256108)69:0.16419,E39:0.168538)19:0.0117177,((G14:0.0200155,E38:0.0408905)82:0.0343954,E25:0.0569635)79:0.107133)11:0.0309513,(((B87:0.0142808,E91:0.0161721)100:0.100704,E64:0.132361)48:0.0456642,E88:0.159973)11:0.0183025)2:0.0257994,(E19:0.0922971,E26:0.0927115)69:0.0953999)8:0.0299457,(E05:0.0246508,E86:0.00580213)100:0.198303)0:0.0311793,(((B57:-0.00754948,G18:0.00754948)100:0.144312,E94:0.100715)43:0.0467412,((G07:0.110705,E54:0.154174)51:0.052042,E76:0.242246)18:0.0139018)5:0.0249717)0:0.013395,(((G01:0.113041,(G02:0,E83:0)100:0.109465)42:0.0455126,((B74:0.0399874,E78:0.0302543)89:0.104447,((E03:0.0476453,E75:0.0835023)59:0.0394356,E08:0.0777402)46:0.0595037)19:0.0244991)3:0.0463341,B64:0.16485)1:0.0220262)0:0.00673888,((B30:0.104978,E72:0.147334)29:0.0377794,(((B39:0.0726399,E45:0.079625)93:0.0771404,((E48:0.0441223,G08:0.0167836)88:0.0468178,E51:0.0843298)58:0.0513676)12:0.0181509,E70:0.128932)6:0.0144263)1:0.0409749)0:0.0268108)0:0.0211973,((B12:0.167169,E77:0.106971)25:0.0513824,((G05:0.156011,((B47:0.109329,B80:0.152966)17:0.0275236,(B73:0.11169,(E07:0.0667199,E52:0.118289)70:0.0444771)46:0.0779516)3:0.0314519)3:0.00918465,(E36:0.132651,(E37:0.134678,E68:0.148798)18:0.00190958)7:0.0308113)0:0.0307863)0:0.0104129)0:0.0178237)0:0.0348253)0:0.00812091)0:0.0069478,((G17:0.0915793,G10:0.100474)25:0.0147182,(B65:0.0655505,(E22:0.0680021,E87:0.0538098)43:0.0245856)34:0.0523682)1:0.0333289)0:0.00979853,((B66:0.0780941,E27:0.0942799)25:0.0324682,E01:0.111268)1:0.0205066)0:0.0130841,E04:0.102565)0;
