# Supplementary material for: Pomegranate Germplasm Collections from Elche (Spain) and Bari (Italy): Genetic Resources Characterization for Emerging Mediterranean Challenges
Source: Plants (Basel). 2025 Oct 22;14(21):3239. doi: 10.3390/plants14213239 (PMC12608311; doi:10.3390/plants14213239)
Supplement: Supplementary file 1 [file plants-14-03239-s001.zip › Table S1.xlsx]

## Sheet: complete_data
Table S1. Data of the 184 analyzed samples, including accession, morphology, ornamental status, origin, type, and germplasm bank
Acc. N.	Cultivar	Fruit Weight	Skin color	Harvest time	Seed Hardness	Aril weight	Aril color	TA content	Soluble Solids	Ornamental	Genbank	Region	Origin/Diffusion centre	Type	Germplasm Bank
B01	A DENTE MOLFETTA	Medium	Pink_Cream	Medium_Late	Medium	Very_Big	Coral	Low	High	NO	Bari	Mediterranean Basin	Italy	landrace	Valenzano (BA) Italy
B02	A DENTE S. GIORGIO	Little	Red	Late	Hard	Big	Coral	Medium	High	NO	Bari	Mediterranean Basin	Italy	landrace	Valenzano (BA) Italy
B03	ACIDO TORRELONGA	Very_Big	Red	Late	Hard	Very_Big	Coral	High	High	NO	Bari	Mediterranean Basin	Italy	landrace	Valenzano (BA) Italy
B04	AKKO	Little	Dark_Red	Early	Soft	Medium	Red	Medium	High	NO	Bari	Middle East	Israel	cultivar	Valenzano (BA) Italy
B05	AKKO (SICILIA)	Very_Big	Red	Early	Soft	Very_Big	Red	High	High	NO	Bari	Middle East	Israel	cultivar	Valenzano (BA) Italy
B06	ANDALIB	Big	Dark_Red	Medium	Hard	Big	Red	High	High	NO	Bari	Central asia	Turkmenistan	landrace	Davis, CA, USA/Valenzano (BA) Italy
B07	ANTICO MACELLO	Very_Big	Pink	Medium_Late	Hard	Big	Red	Low	Very_High	NO	Bari	Mediterranean Basin	Italy	landrace	Valenzano (BA) Italy
B08	ARAKTA	Medium	Red	Medium	Soft	Very_Big	Red	Low	Medium	NO	Bari	South Asia	India	cultivar	Valenzano (BA) Italy
B09	AZARI	NA	NA	NA	NA	NA	NA	NA	NA	NO	Bari	Transcaucasia	Azerbaijan	cultivar	Valenzano (BA) Italy
B10	BARIBLU ROTATORIA	Medium	Pink_Cream	Medium_Late	Hard	Big	Coral	Medium	High	NO	Bari	Mediterranean Basin	Italy	landrace	Valenzano (BA) Italy
B11	BATTISTA	Big	Dark_Red	Late	Medium	Very_Big	Ruby_Red	Medium	Very_High	NO	Bari	Mediterranean Basin	Italy	landrace	Valenzano (BA) Italy
B12	BELBEN	NA	NA	NA	NA	NA	NA	NA	NA	NO	Bari	Unknown	NA	NA	Valenzano (BA) Italy
B13	BHAGAWA	Little	Dark_Red	Medium	Soft	Very_Little	Ruby_Red	Low	High	NO	Bari	South Asia	India	cultivar	Valenzano (BA) Italy
B14	CAMPUS	Very_Big	Pink	Medium_Late	Hard	Very_Big	Red	Low	High	NO	Bari	Mediterranean Basin	Italy	landrace	Valenzano (BA) Italy
B15	CANA	Very_Big	Red	Medium	Hard	Very_Big	Coral	Low	High	NO	Bari	North America	USA	landrace	Davis, CA, USA/Valenzano (BA) Italy
B16	CAPASONE	Medium	Red	Medium_Late	Medium	Big	Coral	Low	High	NO	Bari	Mediterranean Basin	Italy	landrace	Valenzano (BA) Italy
B17	CAPURSO ACIDO SURICO	Big	Red	Medium_Late	Hard	Very_Big	Coral	High	High	NO	Bari	Mediterranean Basin	Italy	landrace	Valenzano (BA) Italy
B18	CAPURSO ANTICO	Very_Big	Red	Medium_Late	Hard	Big	Salmon	High	High	NO	Bari	Mediterranean Basin	Italy	landrace	Valenzano (BA) Italy
B19	CAPURSO DOLCE SURICO	Little	Pink_Cream	Medium	Hard	Very_Big	Coral	Low	Medium	NO	Bari	Mediterranean Basin	Italy	landrace	Valenzano (BA) Italy
B20	CASAMASSIMA PETRONELLI	Very_Big	Red	Medium	Hard	Very_Big	Scarlet_Pink	Low	High	NO	Bari	Mediterranean Basin	Italy	landrace	Valenzano (BA) Italy
B21	COMUNE S. GIORGIO	Very_Big	Pink_Cream	Medium_Late	Hard	Very_Big	Coral	Low	High	NO	Bari	Mediterranean Basin	Italy	landrace	Valenzano (BA) Italy
B22	CRAMBERRY	Very_Big	Dark_Red & Purple_Red	Medium	Medium	Big	Wine_Red	High	High	NO	Bari	North America	USA	landrace	Davis, CA, USA/Valenzano (BA) Italy
B23	DE MARCO	Very_Big	Pink_Cream	Medium_Late	Hard	Very_Big	Coral	Low	Medium	NO	Bari	Mediterranean Basin	Italy	landrace	Valenzano (BA) Italy
B24	DENTE DI CAVALLO SICILIA	Little	Dark_Red	Medium	Hard	Medium	Red	High	High	NO	Bari	Mediterranean Basin	Italy	landrace	Valenzano (BA) Italy
B25	DEVE DISI	Little	Red	Medium	Very_Hard	Medium	Coral	Low	High	NO	Bari	Central asia	Turkmenistan	cultivar	Valenzano (BA) Italy
B26	DOLCE CONVERSANO	Little	Red	Late	Hard	Big	Coral	Low	High	NO	Bari	Mediterranean Basin	Italy	landrace	Valenzano (BA) Italy
B27	DOLCE CORALLO	Little	Red_Pink	Medium_Late	Medium	Big	Coral	Low	High	NO	Bari	Mediterranean Basin	Italy	landrace	Valenzano (BA) Italy
B28	DOTCH-LEGRELLEY	NA	NA	NA	NA	NA	NA	NA	NA	YES	Bari	Transcaucasia	Azerbaijan	cultivar	Davis, CA, USA/Valenzano (BA) Italy
B29	EMEK	Medium	Dark_Red & Purple_Red	Early	Soft	Medium	Wine_Red	Low	High	NO	Bari	Middle East	Israel	cultivar	Valenzano (BA) Italy
B30	FAVORITE	Very_Big	Red	Medium	Very_Hard	Medium	Red	High	Very_High	NO	Bari	Central asia	Former Soviet Union	cultivar	Valenzano (BA) Italy
B31	FLEISCHMAN'S	Little	Red	Medium	Soft	Big	Scarlet_Pink	Low	High	NO	Bari	North America	USA	landrace	Davis, CA, USA/Valenzano (BA) Italy
B32	FUNNO DOLCE	Big	Red	Medium_Late	Hard	Very_Big	Coral	Low	High	NO	Bari	Mediterranean Basin	Italy	landrace	Valenzano (BA) Italy
B33	G2	NA	NA	NA	NA	NA	NA	NA	NA	NO	Bari	Mediterranean Basin	Tunisia	landrace	Valenzano (BA) Italy
B34	GIARDINO CHIUSO DOLCE	Big	Red	Medium	Hard	Big	Scarlet_Pink	Medium	High	NO	Bari	Mediterranean Basin	Italy	landrace	Valenzano (BA) Italy
B35	GISSARSKII ROZOVYI	Very_Big	Red & Dark _Red	Medium	Very_Soft	Very_Big	Coral	High	High	NO	Bari	Central Asia	Turkmenistan	landrace	Valenzano (BA) Italy
B36	HAKU BOTAN	Little	Cream	Medium	Very_Hard	Little	Pale_Yellow	Very_High	High	YES	Bari	East Asia	Japan	cultivar	Valenzano (BA) Italy
B37	HICAZ	Very_Big	Red_Pink	Medium	Soft	Very_Big	Coral	Low	High	NO	Bari	Mediterranean Basin	Turkey	cultivar	Valenzano (BA) Italy
B38	KAIM AMOR	Medium	Red	Medium	Hard	Medium	Salmon	Medium	Medium	NO	Bari	Eastern Europe	Former Soviet Union	landrace	Valenzano (BA) Italy
B39	KAJ ACIK ANOR	Very_Little	Red	Medium	Very_Hard	Little	Red	High	High	NO	Bari	Central Asia	Former Soviet Union	NA	Valenzano (BA) Italy
B40	KI-ZACURO	NA	NA	NA	NA	NA	NA	NA	NA	YES	Bari	East Asia	Japan	cultivar	Davis, CA, USA/Valenzano (BA) Italy
B41	KRYMSKIV POLASATYY	NA	NA	NA	NA	NA	NA	NA	NA	NO	Bari	Unknown	NA	NA	Valenzano (BA) Italy
B42	LOCALE MOLFETTA	Very_Big	Pink_Cream	Late	Medium	Very_Big	Coral	Low	High	NO	Bari	Mediterranean Basin	Italy	landrace	Valenzano (BA) Italy
B43	LOCALE TORRELONGA	Big	Pink_Cream	Medium_Late	Hard	Very_Big	Coral	Low	High	NO	Bari	Mediterranean Basin	Italy	landrace	Valenzano (BA) Italy
B44	LYUBIMY	NA	NA	NA	NA	NA	NA	NA	NA	NO	Bari	Central asia	Turkmenistan	cultivar	Valenzano (BA) Italy
B45	MADDALONE DOLCE	Big	Red	Medium	Medium	Medium	Red	Low	High	NO	Bari	Mediterranean Basin	Italy	landrace	Valenzano (BA) Italy
B46	MEDOVYI VAHSHA	Little	Red	Medium	Soft	Big	Red	Low	High	NO	Bari	Central Asia	Turkmenistan	landrace	Davis, CA, USA/Valenzano (BA) Italy
B47	MEHRIZ	NA	NA	NA	NA	NA	NA	NA	NA	NO	Bari	Middle East	Iran	NA	Valenzano (BA) Italy
B48	MODUGNO TORRELONGA	Medium	Red	Medium_Late	Medium	Very_Big	Coral	Low	High	NO	Bari	Mediterranean Basin	Italy	landrace	Valenzano (BA) Italy
B49	MOLLA NEPES	Very_Big	Dark_Red	Medium	Hard	Big	Red	High	Very_High	NO	Bari	Central asia	Turkmenistan	landrace	Davis, CA, USA/Valenzano (BA) Italy
B50	MOLLAR DE ELCHE	Little	Red	Medium	Soft	Medium	Coral	Low	High	NO	Bari	Mediterranean Basin	Spain	cultivar	Valenzano (BA) Italy
B51	MYAGKOSEMYANNYI ROZOVYI	Medium	Dark_Red	Medium	Hard	Medium	Red	Very_High	High	NO	Bari	Central asia	Turkmenistan	landrace	Valenzano (BA) Italy
B52	MYATADZHY	Medium	Dark_Red	Medium	Very_Soft	Big	Red	Low	High	NO	Bari	Central asia	Turkmenistan	landrace	Davis, CA, USA/Valenzano (BA) Italy
B53	NAZIK KABUN	Little	Red	Medium	Hard	Medium	Red	High	High	NO	Bari	Unknown	NA	NA	Valenzano (BA) Italy
B54	NIKITISKI CERNY	NA	NA	NA	NA	NA	NA	NA	NA	NO	Bari	Eastern Europe	Former Soviet Union	cultivar	Valenzano (BA) Italy
B55	NINETTA	Very_Big	Red	Medium_Late	Hard	Big	Coral	High	Medium	NO	Bari	Mediterranean Basin	Italy	landrace	Valenzano (BA) Italy
B56	OM	NA	NA	NA	NA	NA	NA	NA	NA	NO	Bari	Unknown	NA	landrace	Valenzano (BA) Italy
B57	ORMENY	Little	Red	Medium	Very_Hard	Very_Big	Red	High	High	NO	Bari	Transcaucasia	Armenia	cultivar	Valenzano (BA) Italy
B58	OTTANTARA	Big	Red_Pink	Medium_Late	Hard	Very_Big	Coral	Medium	High	NO	Bari	Mediterranean Basin	Italy	landrace	Valenzano (BA) Italy
B59	OVADAN	Big	Red	Medium	Hard	Medium	Ruby_Red	High	Very_High	NO	Bari	Central Asia	Turkmenistan	landrace	Davis, CA, USA/Valenzano (BA) Italy
B60	PALERMO	Big	Red	Medium	Hard	Very_Big	Red	Medium	High	NO	Bari	Mediterranean Basin	Italy	landrace	Davis, CA, USA/Valenzano (BA) Italy
B61	PALESE	Big	Red	Medium_Late	Hard	Very_Big	Red	Low	High	NO	Bari	Mediterranean Basin	Italy	landrace	Valenzano (BA) Italy
B62	PARCHITIELLO	Big	Red	Medium_Late	Medium	Big	Coral	High	High	NO	Bari	Mediterranean Basin	Italy	landrace	Valenzano (BA) Italy
B63	PARFIANKA	Medium	Dark_Red	Medium	Soft	Big	Ruby_Red	Medium	High	NO	Bari	Central asia	Turkmenistan	cultivar	Davis, CA, USA/Valenzano (BA) Italy
B64	PEREK ISCHKULY	NA	NA	NA	NA	NA	NA	NA	NA	NO	Bari	Unknown	NA	landrace	Valenzano (BA) Italy
B65	PINK	Big	Red_Pink	Medium	Hard	Big	Coral	Low	High	NO	Bari	North America	USA	NA	Valenzano (BA) Italy
B66	PORTUGAL BLACK	NA	NA	NA	NA	NA	NA	NA	NA	NO	Bari	Mediterranean Basin	Portugal	NA	Valenzano (BA) Italy
B67	PURPLE HEART	Very_Big	Red & Dark _Red	Medium	Medium	Big	Red	Medium	Very_High	NO	Bari	North America	Usa	landrace	Davis, CA, USA/Valenzano (BA) Italy
B68	RAMI TURKEY	NA	NA	NA	NA	NA	NA	NA	NA	NO	Bari	Mediterranean Basin	Turkey	NA	Valenzano (BA) Italy
B69	REDDITO DOLCE	Big	Pink_Cream	Medium_Late	Medium	Very_Big	Coral	Low	High	NO	Bari	Mediterranean Basin	Italy	landrace	Valenzano (BA) Italy
B70	S. GIUSEPPE MOSCATI	Very_Big	Red_Pink	Medium_Late	Hard	Very_Big	Coral	High	High	NO	Bari	Mediterranean Basin	Italy	landrace	Valenzano (BA) Italy
B71	SANRA' CANTINA	Very_Big	Pink	Medium_Late	Medium	Very_Big	Coral	Low	High	NO	Bari	Mediterranean Basin	Italy	landrace	Valenzano (BA) Italy
B72	SANRA' NERO	Very_Little	Purple_Red	Medium_Late	Very_Hard	Very_Little	Salmon	Very_High	High	NO	Bari	Mediterranean Basin	Italy	landrace	Valenzano (BA) Italy
B73	SANRA' ROSSO	Big	Red	Late	Very_Hard	Medium	Red	Very_High	High	NO	Bari	Mediterranean Basin	Italy	landrace	Valenzano (BA) Italy
B74	SHIRIN ZAGAR	Very_Big	Dark_Red	Medium	Hard	Medium	Red	Low	High	NO	Bari	Central asia	Turkmenistan	landrace	Valenzano (BA) Italy
B75	SIRENEVYI	Very_Big	Red	Medium	Very_Soft	Very_Big	Red	Low	High	NO	Bari	Central asia	Turkmenistan	landrace	Davis, CA, USA/Valenzano (BA) Italy
B76	SOFT SEED 1	NA	NA	NA	NA	NA	NA	NA	NA	NO	Bari	Unknown	NA	landrace	Valenzano (BA) Italy
B77	SOGDIANA	Very_Big	Dark_Red	Medium	Soft	Very_Big	Red	Low	High	NO	Bari	Central asia	Turkmenistan	landrace	Davis, CA, USA/Valenzano (BA) Italy
B78	SPECCHIA	Big	Red_Pink	Medium_Late	Hard	Medium	Salmon	Low	High	NO	Bari	Mediterranean Basin	Italy	landrace	Valenzano (BA) Italy
B79	SURH ANOR	Very_Big	Dark_Red	Medium	Hard	Medium	Scarlet_Pink	High	High	NO	Bari	Central asia	Former Soviet Union	landrace	Valenzano (BA) Italy
B80	TAJIKISTAN DARK RED	Big	Dark_Red	Medium	Very_Hard	Big	Red	Very_High	Very_High	NO	Bari	Central asia	Tajikistan	cultivar	Valenzano (BA) Italy
B81	TARDIVO ACIDO	Very_Big	Red_Pink	Late	Medium	Very_Big	Coral	Medium	High	NO	Bari	Mediterranean Basin	Italy	landrace	Valenzano (BA) Italy
B82	TARDIVO DOLCE	Very_Big	Pink_Cream	Late	Medium	Very_Big	Red	Low	High	NO	Bari	Mediterranean Basin	Italy	landrace	Valenzano (BA) Italy
B83	TURI	Little	Pink_Cream	Medium_Late	Medium	Big	Coral	Medium	High	NO	Bari	Mediterranean Basin	italy	landrace	Valenzano (BA) Italy
B84	UZBEK	Medium	Red	Medium	Hard	Medium	Coral	Low	High	NO	Bari	Central Asia	Uzbekistan	NA	Valenzano (BA) Italy
B85	VALENCIANA	Big	Red_Pink	Early	Soft	Big	Coral	Low	High	NO	Bari	Mediterranean Basin	Spain	cultivar	Valenzano (BA) Italy
B86	VKUSNY	Medium	Red	Medium	Medium	Big	Ruby_Red	High	High	NO	Bari	Central asia	Turkmenistan	landrace	Davis, CA, USA/Valenzano (BA) Italy
B87	WHITE FLOWER	Big	Cream	Medium	Hard	Very_Big	Pale_Yellow	Low	High	YES	Bari	Mediterranean Basin	Albania	cultivar	Davis, CA, USA/Valenzano (BA) Italy
B88	WONDERFUL	Very_Big	Dark_Red	Medium	Hard	Big	Wine_Red	Very_High	Very_High	NO	Bari	North America	USA	cultivar	Davis, CA, USA/Valenzano (BA) Italy
B89	WONDERFUL P	Big	Dark_Red	Medium	Hard	Little	Wine_Red	High	Very_High	NO	Bari	Mediterranean Basin	Spain	cultivar	Valenzano (BA) Italy
B90	WONDERFUL SICILIA	Very_Big	Dark_Red & Purple_Red	Medium	Medium	Big	Wine_Red	High	Very_High	NO	Bari	Mediterranean Basin	Italy	cultivar	Valenzano (BA) Italy
E01	15/4 Pamyati Rozanova	Little	Dark_Red	Early	Soft	Medium	Red	High	High	NO	Elx	Central Asia	Turkmenistan	cultivar	Davis, CA, USA/EEA Elche (Spain)
E02	Acco	Little	Red	Early	Soft	Medium	Red	Low	High	NO	Elx	Middle East	Israel	cultivar	Newe Ya’ar Research Center, Israel/EEA Elche (Spain)
E03	Afganski	Little	Red	Very_Late	Very_Hard	Big	Red	High	Medium	NO	Elx	Eastern Europe	Former Soviet Union	landrace	Davis, CA, USA/EEA Elche (Spain)
E04	Agat	Little	Pink	Medium	Soft	Big	Salmon	Very_High	High	NO	Elx	Central Asia	Turkmenistan	landrace	Davis, CA, USA/EEA Elche (Spain)
E05	Alk Pust Ghermez Saveh	Medium	Dark_Red	Very_Late	Very_Hard	Big	Salmon	Low	Medium	NO	Elx	Middle East	Iran	landrace	Davis, CA, USA/EEA Elche (Spain)
E06	Al-sirin-nar	Little	Dark_Red	Early	Very_Hard	Very_Big	Red	Medium	High	NO	Elx	Eastern Europe	Former Soviet Union	landrace	Davis, CA, USA/EEA Elche (Spain)
E07	Ambrosia	Medium	Pink	Late	Very_Hard	Medium	Salmon	Medium	High	NO	Elx	North America	USA	landrace	Davis, CA, USA/EEA Elche (Spain)
E08	Apseronski	Medium	Cream	Late	Very_Hard	Big	Salmon	Medium	High	NO	Elx	Eastern Europe	Former Soviet Union	landrace	Davis, CA, USA/EEA Elche (Spain)
E09	Apseronski krasnyj	Medium	Dark_Red	Late	Very_Hard	Very_Big	Coral	Medium	Medium	NO	Elx	Transcaucasia	Former Soviet Union	landrace	Davis, CA, USA/EEA Elche (Spain)
E10	Ariana	Big	Red	Early	Soft	Medium	Red	High	Medium	NO	Elx	Central Asia	Turkmenistan	landrace	Davis, CA, USA/EEA Elche (Spain)
E11	Azadi	Big	Cream	Very_Late	Soft	Big	Salmon	Low	High	NO	Elx	Central Asia	Turkmenistan	landrace	Davis, CA, USA/EEA Elche (Spain)
E12	Bala Miursal	Little	Dark_Red	Very_Early	Very_Hard	Very_Big	Red	High	Medium	NO	Elx	Transcaucasia	Former Soviet Union	cultivar	Davis, CA, USA/EEA Elche (Spain)
E13	Balegal	Little	Pink	Late	Soft	Big	Coral	Low	High	NO	Elx	North America	USA	landrace	Davis, CA, USA/EEA Elche (Spain)
E14	Borde-1	Big	Cream	Late	Very_Hard	Very_Big	Coral	High	High	NO	Elx	Mediterranean Basin	Spain	landrace	EEA Elche (Spain)
E15	Borde-2	Big	Cream	Late	Hard	Very_Big	Coral	High	High	NO	Elx	Mediterranean Basin	Spain	landrace	EEA Elche (Spain)
E16	Cana	Medium	Red	Late	Very_Hard	Very_Big	Coral	Low	Medium	NO	Elx	Unknown	NA	landrace	Davis, CA, USA/EEA Elche (Spain)
E17	Casta del Reino	Medium	Cream	Late	Hard	Very_Big	Salmon	High	High	NO	Elx	Mediterranean Basin	Spain	landrace	EEA Elche (Spain)
E18	Chandyr	Big	Dark_Red	Late	Hard	Very_Big	Red	Medium	High	NO	Elx	Central Asia	Turkmenistan	landrace	Davis, CA, USA/EEA Elche (Spain)
E19	Chico	Very_Little	NA	Medium	Hard	Very_Little	NA	Very_High	Medium	YES	Elx	North America	USA	cultivar	Davis, CA, USA/EEA Elche (Spain)
E20	Crab	Very_Little	Red	Late	Very_Hard	Medium	Wine_Red	Medium	High	NO	Elx	North America	USA	landrace	Davis, CA, USA/EEA Elche (Spain)
E21	Cranberry	Little	Dark_Red	Early	Very_Hard	Big	Wine_Red	High	Medium	NO	Elx	North America	USA	landrace	Davis, CA, USA/EEA Elche (Spain)
E22	Crucial	Medium	Red	Early	Soft	Medium	Coral	Low	High	NO	Elx	Mediterranean Basin	Spain	cultivar	EEA Elche (Spain)
E23	Desertnyi	Medium	Red	Medium	Soft	Very_Big	Red	High	High	NO	Elx	Central Asia	Turkmenistan	cultivar	Davis, CA, USA/EEA Elche (Spain)
E24	Dorosht 5 hahanshahi Khoramabad	Medium	Red	Very_Early	Very_Hard	Medium	Red	High	Medium	NO	Elx	Middle East	Iran	cultivar	Davis, CA, USA/EEA Elche (Spain)
E25	Dotch Legrelley	Little	Pink	Very_Late	Hard	Medium	Coral	High	Medium	YES	Elx	Central Asia	Turkmenistan	cultivar	Davis, CA, USA/EEA Elche (Spain)
E26	Elf	Little	Cream	Very_Late	Hard	Very_Big	Salmon	Low	High	NO	Elx	North America	USA	cultivar	Davis, CA, USA/EEA Elche (Spain)
E27	Elx-11	Medium	Red	Very_Early	Soft	Big	Red	Low	Medium	NO	Elx	Mediterranean Basin	Spain	cultivar	EEA Elche (Spain)
E28	Elx-13	Medium	Red	Very_Early	Soft	Medium	Red	Low	Medium	NO	Elx	South Asia	India	cultivar	EEA Elche (Spain)
E29	Elx-6	Medium	Red	Early	Soft	Medium	Red	Low	Medium	NO	Elx	Mediterranean Basin	Spain	cultivar	EEA Elche (Spain)
E30	Elx-8	Medium	Red	Very_Early	Soft	Medium	Coral	Low	Medium	NO	Elx	Mediterranean Basin	Spain	cultivar	EEA Elche (Spain)
E31	Entek habi saveh	Medium	Dark_Red	Early	Very_Hard	Medium	Salmon	High	Medium	NO	Elx	Middle East	Iran	landrace	Davis, CA, USA/EEA Elche (Spain)
E32	Ermioni	Very_Little	Pink	NA	Soft	NA	Coral	NA	NA	NO	Elx	Mediterranean Basin	Greece	cultivar	EEA Elche (Spain)
E33	Eve	Medium	Red	Early	Very_Hard	Very_Big	Wine_Red	Medium	High	NO	Elx	North America	USA	landrace	Davis, CA, USA/EEA Elche (Spain)
E34	Girkanets	Medium	Red	Late	Very_Hard	Medium	Red	High	High	NO	Elx	Central Asia	Turkmenistan	landrace	Davis, CA, USA/EEA Elche (Spain)
E35	Gissarskii Rozovyi	Big	Pink	Late	Soft	Medium	Salmon	High	High	NO	Elx	Central Asia	Turkmenistan	landrace	Davis, CA, USA/EEA Elche (Spain)
E36	Golden Globe	Medium	Cream	Late	Hard	Medium	Coral	Low	Medium	NO	Elx	North America	USA	landrace	Davis, CA, USA/EEA Elche (Spain)
E37	Green Globe	Medium	Cream	NA	NA	Medium	Salmon	NA	NA	NO	Elx	North America	USA	landrace	Davis, CA, USA/EEA Elche (Spain)
E38	Haku Batan	Little	Cream	Late	NA	Medium	Pale_Yellow	Very_High	High	YES	Elx	East Asia	Japan	cultivar	Davis, CA, USA/EEA Elche (Spain)
E39	Haku Taka	Very_Little	Pink	Late	NA	Medium	Pale_Yellow	Very_High	Medium	YES	Elx	East Asia	Japan	cultivar	Davis, CA, USA/EEA Elche (Spain)
E40	How Sweet It Is	NA	NA	NA	NA	NA	NA	NA	NA	YES	Elx	Unknown	USA	cultivar	Davis, CA, USA/EEA Elche (Spain)
E41	Hyrdanar x Goulosha	Very_Little	Cream	Late	Very_Hard	Medium	Pale_Yellow	Very_High	High	NO	Elx	Central Asia	Turkmenistan	cultivar	Davis, CA, USA/EEA Elche (Spain)
E42	Hyrdanar x Kirmizy- Akbuh	Very_Little	Red	Late	Very_Hard	Medium	Red	Medium	High	NO	Elx	Transcaucasia	Former Soviet Union	cultivar	Davis, CA, USA/EEA Elche (Spain)
E43	Ink	Big	Red	Late	Very_Hard	Little	Wine_Red	High	High	NO	Elx	Unknown	Unknown	landrace	Davis, CA, USA/EEA Elche (Spain)
E44	Kaim Anor	Medium	Pink	Very_Late	Very_Hard	Very_Big	Coral	Low	Medium	NO	Elx	Eastern Europe	Former Soviet Union	landrace	Davis, CA, USA/EEA Elche (Spain)
E45	Kaj Acik Anor	Medium	Dark_Red	Very_Late	Very_Hard	Very_Big	Red	Medium	High	NO	Elx	Central Asia	Former Soviet Union	landrace	Davis, CA, USA/EEA Elche (Spain)
E46	Kara bala miursal	Medium	Dark_Red	Medium	Very_Hard	Big	Wine_Red	Medium	Medium	NO	Elx	Transcaucasia	Former Soviet Union	cultivar	Davis, CA, USA/EEA Elche (Spain)
E47	Kara-Kalinskii	Medium	Red	Early	Very_Hard	Medium	Red	Very_High	Medium	NO	Elx	Central Asia	Turkmenistan	landrace	Davis, CA, USA/EEA Elche (Spain)
E48	Kazake	Very_Little	Dark_Red	Very_Late	NA	NA	Wine_Red	NA	NA	NO	Elx	Central Asia	Former Soviet Union	cultivar	Davis, CA, USA/EEA Elche (Spain)
E49	Ki-Zakuro	NA	NA	NA	NA	NA	NA	NA	NA	YES	Elx	East Asia	Japan	cultivar	Davis, CA, USA/EEA Elche (Spain)
E50	Koinekasyrskii Kislosladkii Krasnyi	Medium	Red	Early	Very_Hard	Very_Big	Coral	Medium	Medium	NO	Elx	Central Asia	Turkmenistan	landrace	Davis, CA, USA/EEA Elche (Spain)
E51	Kunduzski	Medium	Red	Medium	Very_Hard	Medium	Wine_Red	Medium	High	NO	Elx	Central & South Asia	Afghanistan	landrace	Davis, CA, USA/EEA Elche (Spain)
E52	Loffani	Big	Pink	Late	Hard	Very_Big	Coral	Low	Medium	NO	Elx	North America	USA	cultivar	Davis, CA, USA/EEA Elche (Spain)
E53	Machtumkuli	Medium	Red	Early	Soft	Little	Coral	Very_High	Medium	NO	Elx	Central Asia	Turkmenistan	landrace	Davis, CA, USA/EEA Elche (Spain)
E54	Mae	Little	Red	Early	Very_Hard	Big	Red	Medium	High	NO	Elx	North America	USA	landrace	Davis, CA, USA/EEA Elche (Spain)
E55	Mahali Dezful	Little	Dark_Red	Late	Very_Hard	Very_Big	Red	High	High	NO	Elx	Middle East	Iran	landrace	Davis, CA, USA/EEA Elche (Spain)
E56	Medovyi Vahsha	Little	Red	Early	Soft	Medium	Red	Low	High	NO	Elx	Central Asia	Turkmenistan	landrace	Davis, CA, USA/EEA Elche (Spain)
E57	Mejhos 6269	Little	Red	NA	NA	Little	Red	High	High	NO	Elx	Transcaucasia	Former Soviet Union	cultivar	Davis, CA, USA/EEA Elche (Spain)
E58	Molla Nepes	Medium	Dark_Red	Very_Early	Hard	Medium	Red	Very_High	Medium	NO	Elx	Central Asia	Turkmenistan	landrace	Davis, CA, USA/EEA Elche (Spain)
E59	Mollar-6	Medium	Cream	Late	Very_Soft	Very_Big	Coral	Very_Low	High	NO	Elx	Mediterranean Basin	Spain	landrace	EEA Elche (Spain)
E60	Mollar-7	Medium	Cream	Late	Very_Soft	Very_Big	Coral	Low	High	NO	Elx	Mediterranean Basin	Spain	landrace	EEA Elche (Spain)
E61	Myatadzhy	Medium	Red	Early	Very_Hard	Medium	Red	Low	High	NO	Elx	Central Asia	Turkmenistan	landrace	Davis, CA, USA/EEA Elche (Spain)
E62	Nikitski ranni	Medium	Red	Early	Very_Hard	Very_Big	Red	Medium	High	NO	Elx	Eastern Europe	Former Soviet Union	cultivar	Davis, CA, USA/EEA Elche (Spain)
E63	No name	Little	Pink	Medium	Soft	Big	Coral	Very_Low	High	NO	Elx	North America	USA	landrace	Davis, CA, USA/EEA Elche (Spain)
E64	Nochi shibori	NA	NA	NA	NA	NA	NA	NA	NA	YES	Elx	East Asia	Japan	cultivar	Davis, CA, USA/EEA Elche (Spain)
E65	Orange	Medium	Cream	Very_Late	Hard	Very_Big	Coral	High	High	NO	Elx	Unknown	Unknown	landrace	Davis, CA, USA/EEA Elche (Spain)
E66	Palermo	Big	Red	Late	Hard	Medium	Wine_Red	High	High	NO	Elx	Mediterranean Basin	Italy	landrace	Davis, CA, USA/EEA Elche (Spain)
E67	Parfyanka	Medium	Red	Early	Soft	Medium	Red	Medium	Medium	NO	Elx	Central Asia	Turkmenistan	cultivar	Davis, CA, USA/EEA Elche (Spain)
E68	Phoenicia	Medium	Cream	Late	Hard	Very_Big	Coral	Medium	Medium	NO	Elx	North America	USA	cultivar	Davis, CA, USA/EEA Elche (Spain)
E69	Piñon tierno Blanca	Medium	Cream	Late	Soft	Very_Big	Coral	Low	Medium	NO	Elx	Mediterranean Basin	Spain	landrace	EEA Elche (Spain)
E70	Podarok	Little	Red	Late	Very_Hard	Little	Wine_Red	High	High	NO	Elx	Central Asia	Turkmenistan	landrace	Davis, CA, USA/EEA Elche (Spain)
E71	Purple Heart	Medium	Red	Late	Hard	Medium	Wine_Red	High	Medium	NO	Elx	North America	USA	landrace	Davis, CA, USA/EEA Elche (Spain)
E72	Saartuzski	Little	Pink	Late	Hard	Big	Coral	Medium	High	NO	Elx	Eastern Europe	Former Soviet Union	landrace	Davis, CA, USA/EEA Elche (Spain)
E73	Sakerdze	Medium	Red	Medium	Very_Hard	Big	Wine_Red	Medium	High	NO	Elx	Central Asia	Former Soviet Union	landrace	Davis, CA, USA/EEA Elche (Spain)
E74	Salavatski	Medium	Red	Very_Late	Very_Hard	Medium	Coral	Medium	High	NO	Elx	Eastern Europe	Former Soviet Union	landrace	Davis, CA, USA/EEA Elche (Spain)
E75	Sejanec 2-5/8	Medium	Dark_Red	Late	Very_Hard	Medium	Wine_Red	Very_High	High	NO	Elx	Eastern Europe	Former Soviet Union	cultivar	Davis, CA, USA/EEA Elche (Spain)
E76	Shainakskii	Little	Red	Late	Very_Hard	Very_Big	Coral	High	High	NO	Elx	Central Asia	Turkmenistan	landrace	Davis, CA, USA/EEA Elche (Spain)
E77	Shirin Pust Ghermez Saveh	Little	Dark_Red	Late	Hard	Medium	Wine_Red	Medium	High	NO	Elx	Middle East	Iran	landrace	Davis, CA, USA/EEA Elche (Spain)
E78	Shirin Zigar	Little	Red	Late	Very_Hard	Medium	Wine_Red	Low	High	NO	Elx	Central Asia	Turkmenistan; Bulgaria	landrace	Davis, CA, USA/EEA Elche (Spain)
E79	Sirenevyi	Big	Red	Late	Soft	Very_Big	Wine_Red	Low	High	NO	Elx	Central Asia	Turkmenistan	landrace	Davis, CA, USA/EEA Elche (Spain)
E80	Sogdiana	Little	Red	Very_Early	Soft	Medium	Red	Low	Medium	NO	Elx	Central Asia	Turkmenistan	landrace	Davis, CA, USA/EEA Elche (Spain)
E81	Sumbar	Medium	Red	Late	Very_Hard	Big	Red	Low	High	NO	Elx	Central Asia	Turkmenistan	landrace	Davis, CA, USA/EEA Elche (Spain)
E82	Sumbarskii	Little	Red	Late	Soft	Medium	Wine_Red	Low	High	NO	Elx	Central Asia	Turkmenistan	landrace	Davis, CA, USA/EEA Elche (Spain)
E83	Surh-anor	Medium	Pink	Medium	Hard	Medium	Coral	Medium	High	NO	Elx	Central Asia	Former Soviet Union	landrace	Davis, CA, USA/EEA Elche (Spain)
E84	Sverkhranniy	Little	Pink	Medium	Soft	Big	Coral	Very_Low	Medium	NO	Elx	Central Asia	Turkmenistan	landrace	Davis, CA, USA/EEA Elche (Spain)
E85	Syunt	Little	Pink	Medium	Soft	Medium	Pale_Yellow	Low	Medium	NO	Elx	Central Asia	Turkmenistan	landrace	Davis, CA, USA/EEA Elche (Spain)
E86	Tabestani Males Biranden saveh	Medium	Dark_Red	Very_Late	Very_Hard	Medium	Coral	Low	Medium	NO	Elx	Middle East	Iran	landrace	Davis, CA, USA/EEA Elche (Spain)
E87	Taste'm	Medium	Red	Very_Early	Soft	Medium	Red	Low	Medium	NO	Elx	Mediterranean Basin	Spain	cultivar	EEA Elche (Spain)
E88	Toryu-shibori	Very_Little	Cream	NA	NA	NA	NA	NA	NA	YES	Elx	East Asia	Japan	cultivar	Davis, CA, USA/EEA Elche (Spain)
E89	Vishnevyi	Medium	Red	Early	Hard	Medium	Wine_Red	High	High	NO	Elx	Central Asia	Turkmenistan	landrace	Davis, CA, USA/EEA Elche (Spain)
E90	Vkusnyi	Medium	Red	Very_Early	Soft	Medium	Wine_Red	High	High	NO	Elx	Central Asia	Turkmenistan	landrace	Davis, CA, USA/EEA Elche (Spain)
E91	White Flower	Big	Cream	Late	NA	Very_Big	Pale_Yellow	Low	Medium	YES	Elx	Central Asia	Turkmenistan	cultivar	Davis, CA, USA/EEA Elche (Spain)
E92	Wonderful-1	Big	Red	Late	Hard	Medium	Wine_Red	High	High	NO	Elx	Unknown	Unknown	cultivar	Davis, CA, USA/EEA Elche (Spain)
E93	Wonderful-2	Big	Red	Late	Very_Hard	Medium	Wine_Red	High	High	NO	Elx	North America	USA	cultivar	Davis, CA, USA/EEA Elche (Spain)
E94	Zubejda	Big	Red	Very_Early	Very_Hard	Big	Coral	High	Medium	NO	Elx	Central Asia	Former Soviet Union	landrace	Davis, CA, USA/EEA Elche (Spain)
