# Supplementary material for: Pomegranate Germplasm Collections from Elche (Spain) and Bari (Italy): Genetic Resources Characterization for Emerging Mediterranean Challenges
Source: Plants (Basel). 2025 Oct 22;14(21):3239. doi: 10.3390/plants14213239 (PMC12608311; doi:10.3390/plants14213239)
Supplement: Supplementary file 1 [file plants-14-03239-s001.zip › Table S2.xlsx]

## Sheet: Hoja1
Table S2. Assigned categories for each phenotypic trait, along with a reference accession for each case.
Fruit ripeness classification.	Bari	Elche		Aril weight	Bari	Elche
Very Late	after 1 Nov	after 1 Nov		Very_Little	Sanra' Nero	Chico
Late	16-30 Oct	16 Oct-30 Oct		Little	Haku Botan	Ink
Medium	16 Sept-15 Oct	21 Sep-15 Oct		Medium	Acco	Acco
Early	1-15 Sept	21 Agost-20 Sept		Big	Cranberry	Cranberry
Very early	before 30 Aug	before 20 Aug		Very_Big	Cana	Cana
Fruit Weight	Bari	Elche		Aril_color	Bari	Elche
Very_Little	Sanra'nero	Ermioni		Coral	Cana	Cana
Little	Acco	Acco		Red	Acco	Acco
Medium	Vkusnyi	Vkusnyi		Ruby_Red	Battista	--
Big	Valenciana	White Flower		Scarlet_Pink	Casamassima Petronelli	--
Very_Big	Antico Macello	--		Salmon	Sanra' Nero	Casta del Reino
				Wine_Red	Cranberry	Cranberry
				Pale_Yellow	Haku Botan	Haku Batan
Skin Color	Bari	Elche
Cream	White Flower	White Flower		TA content	Bari	Elche
Pink_Cream	De Marco	--		Very_Low	--	Mollar-6
Pink	Antico Macello	Ermioni		Low	Cana	Cana
Red_Pink	Valenciana	--		Medium	Ottantara	Crab
Red	Cana	Cana		High	Cranberry	Cranberry
Dark_Red	Molla Nepes	Molla Nepes		Very_High	Haku Botan	Haku Batan
Purple_Red	Sanra' Nero	--
Seed Hardness	Bari	Elche		Soluble Solids	Bari	Elche
Very_Soft	Sirenevyi	Mollar-6		Medium	Dotch Legrelley	Dotch Legrelley
Soft	Acco	Acco		High	Acco	Acco
Medium	Turi	--		Very_High	Battista	--
Hard	Molla Nepes	Molla Nepes
Very_Hard	Kaj Acik Anor	Kaj Acik Anor
