# Supplementary material for: Pomegranate Germplasm Collections from Elche (Spain) and Bari (Italy): Genetic Resources Characterization for Emerging Mediterranean Challenges
Source: Plants (Basel). 2025 Oct 22;14(21):3239. doi: 10.3390/plants14213239 (PMC12608311; doi:10.3390/plants14213239)
Supplement: Supplementary file 1 [file plants-14-03239-s001.zip › Table S3.xlsx]

## Sheet: Hoja1
Trait	Genbank	Shannon			Trait	Region	Shannon
FruitWeight	Bari	1.42642			FruitWeight	Central&SouthAsia	0
FruitWeight	Elx	1.20802			FruitWeight	Centralasia	1.20479
SkinColor	Bari	1.5813			FruitWeight	CentralAsia	1.34636
SkinColor	Elx	1.2642			FruitWeight	EastAsia	0.693147
HarvestTime	Bari	1.08661			FruitWeight	EasternEurope	0.636514
HarvestTime	Elx	1.44656			FruitWeight	MediterraneanBasin	1.43755
SeedHardness	Bari	1.34492			FruitWeight	MiddleEast	0.943348
SeedHardness	Elx	1.14091			FruitWeight	NorthAmerica	1.53365
ArilWeight	Bari	1.284			FruitWeight	SouthAsia	0.636514
ArilWeight	Elx	1.21188			FruitWeight	Transcaucasia	1.0114
ArilColor	Bari	1.49525			FruitWeight	Unknown	1.05492
ArilColor	Elx	1.46658			SkinColor	Central&SouthAsia	0
TAcontent	Bari	1.19773			SkinColor	Centralasia	0.617242
TAcontent	Elx	1.42015			SkinColor	CentralAsia	1.07202
SolubleSolids	Bari	0.62236			SkinColor	EastAsia	0.562335
SolubleSolids	Elx	0.673933			SkinColor	EasternEurope	1.27303
Ornamental	Bari	0.18182			SkinColor	MediterraneanBasin	1.65728
Ornamental	Elx	0.315631			SkinColor	MiddleEast	0.897946
Region	Bari	1.65967			SkinColor	NorthAmerica	1.59535
Region	Elx	1.90223			SkinColor	SouthAsia	0.636514
Type	Bari	0.596646			SkinColor	Transcaucasia	0.693147
Type	Elx	0.654391			SkinColor	Unknown	0.500402
					HarvestTime	Central&SouthAsia	0
					HarvestTime	Centralasia	0
					HarvestTime	CentralAsia	1.51948
					HarvestTime	EastAsia	0.636514
					HarvestTime	EasternEurope	1.31078
					HarvestTime	MediterraneanBasin	1.35814
					HarvestTime	MiddleEast	1.22061
					HarvestTime	NorthAmerica	1.16739
					HarvestTime	SouthAsia	0.636514
					HarvestTime	Transcaucasia	1.05492
					HarvestTime	Unknown	0.950271
					SeedHardness	Central&SouthAsia	0
					SeedHardness	Centralasia	1.47913
					SeedHardness	CentralAsia	1.14262
					SeedHardness	EastAsia	0
					SeedHardness	EasternEurope	0.529706
					SeedHardness	MediterraneanBasin	1.28174
					SeedHardness	MiddleEast	0.943348
					SeedHardness	NorthAmerica	1.23535
					SeedHardness	SouthAsia	0
					SeedHardness	Transcaucasia	0
					SeedHardness	Unknown	0.673012
					ArilWeight	Central&SouthAsia	0
					ArilWeight	Centralasia	1.01233
					ArilWeight	CentralAsia	1.17792
					ArilWeight	EastAsia	0.636514
					ArilWeight	EasternEurope	1.09861
					ArilWeight	MediterraneanBasin	1.14144
					ArilWeight	MiddleEast	0.801819
					ArilWeight	NorthAmerica	1.20772
					ArilWeight	SouthAsia	1.09861
					ArilWeight	Transcaucasia	1.24245
					ArilWeight	Unknown	1.05492
					ArilColor	Central&SouthAsia	0
					ArilColor	Centralasia	0.937156
					ArilColor	CentralAsia	1.51938
					ArilColor	EastAsia	0
					ArilColor	EasternEurope	1.31078
					ArilColor	MediterraneanBasin	1.2307
					ArilColor	MiddleEast	1.22061
					ArilColor	NorthAmerica	1.39949
					ArilColor	SouthAsia	0.636514
					ArilColor	Transcaucasia	0.867563
					ArilColor	Unknown	1.05492
					TAcontent	Central&SouthAsia	0
					TAcontent	Centralasia	1.22028
					TAcontent	CentralAsia	1.38592
					TAcontent	EastAsia	0
					TAcontent	EasternEurope	1.00272
					TAcontent	MediterraneanBasin	1.13788
					TAcontent	MiddleEast	1.05492
					TAcontent	NorthAmerica	1.43056
					TAcontent	SouthAsia	0
					TAcontent	Transcaucasia	0.693147
					TAcontent	Unknown	0.500402
					SolubleSolids	Central&SouthAsia	0
					SolubleSolids	Centralasia	0.540204
					SolubleSolids	CentralAsia	0.735197
					SolubleSolids	EastAsia	0.636514
					SolubleSolids	EasternEurope	0.636514
					SolubleSolids	MediterraneanBasin	0.663473
					SolubleSolids	MiddleEast	0.673012
					SolubleSolids	NorthAmerica	0.897946
					SolubleSolids	SouthAsia	0.636514
					SolubleSolids	Transcaucasia	0.693147
					SolubleSolids	Unknown	0.500402
					Ornamental	Central&SouthAsia	0
					Ornamental	Centralasia	0
					Ornamental	CentralAsia	0.202273
					Ornamental	EastAsia	0
					Ornamental	EasternEurope	0
					Ornamental	MediterraneanBasin	0.0859155
					Ornamental	MiddleEast	0
					Ornamental	NorthAmerica	0.191444
					Ornamental	SouthAsia	0
					Ornamental	Transcaucasia	0.37677
					Ornamental	Unknown	0.304636
					Region	Central&SouthAsia	0
					Region	Centralasia	0
					Region	CentralAsia	0
					Region	EastAsia	0
					Region	EasternEurope	0
					Region	MediterraneanBasin	0
					Region	MiddleEast	0
					Region	NorthAmerica	0
					Region	SouthAsia	0
					Region	Transcaucasia	0
					Region	Unknown	0
					Type	Central&SouthAsia	0
					Type	Centralasia	0.651757
					Type	CentralAsia	0.485045
					Type	EastAsia	0
					Type	EasternEurope	0.610864
					Type	MediterraneanBasin	0.514653
					Type	MiddleEast	0.693147
					Type	NorthAmerica	0.610864
					Type	SouthAsia	0
					Type	Transcaucasia	0.37677
					Type	Unknown	0.562335
