# Supplementary material for: Pomegranate Germplasm Collections from Elche (Spain) and Bari (Italy): Genetic Resources Characterization for Emerging Mediterranean Challenges
Source: Plants (Basel). 2025 Oct 22;14(21):3239. doi: 10.3390/plants14213239 (PMC12608311; doi:10.3390/plants14213239)
Supplement: Supplementary file 1 [file plants-14-03239-s001.zip › Table S4.xlsx]

## Sheet: Hoja1
Table S4. SSR markers used in this study. Locus code, repeat motif [15], genome position (using Genome assembly ASM765513v2 as reference), melting temperature, fragment length range, number of alleles, PIC, nonbiased expected (Hnb) and observed (Hobs) heterozygosity values are shown.
Locus	Repeat	Genome position	Melting Temp. (ºC)	Fragment length (bp)	No.	PIC	Hnb	Hobs
					Alleles
PGCT015	(CT)20	chr1: 398007..398144	60	164-228	7	0.619	0.6207	0.4565
PGCT016	(CT)14	chr3:9708528..9708708	57	196-204	3	0.610	0.6114	0.5598
PGCT022	(CT)18	chr7:2707995..2708216	55	238-243	5	0.180	0.1798	0.1848
PGCT028	(CT)15	chr4:2217773..2217985	57	228-240	4	0.365	0.3656	0.3039
PGCT032	(CT)16	chr1:13397885..1397998	59	123-129	3	0.410	0.411	0.4044
PGCT038	(GA)21	chr5:7417137..7417400	57	265-284	4	0.451	0.4506	0.3224
PGCT057	(CT)8	chr6:4856003..4855858	56	178-182	3	0.435	0.4401	0.3478
PGCT066	(CT)19	chr4:10672513..10672632	59	124-131	4	0.504	0.5051	0.4372
PGCT083	(CT)17	chr2:2834520..2834644	59	131-143	5	0.474	0.4749	0.4863
PGCT087	(CT)22	chr1:12205138..12205321	58	253-263	5	0.616	0.6178	0.4451
PGCT088A	(CT)20	chr4:17032891..17033022	59	148-169	6	0.601	0.603	0.5307
PGCT089	(CT)24	chr5:16239760..16239883	59	134-154	7	0.515	0.5155	0.3626
PGCT091	(CT)12TT(TC)9	chr3:35214303..35214490	56	203-223	10	0.565	0.5663	0.4098
PGCT093B	(CT)24	chr8:23313142..23313336	60	182-208	7	0.565	0.5662	0.4185
PGCT110A	(GA)22	chr5:14554308..14554400	52	104-188	13	0.514	0.5149	0.3552
PGCT111	(AG)19	chr1:4256539..4256745	58	206-248	6	0.655	0.656	0.6141
MIN					3	0.180	0.180	0.185
MAX					13	0.655	0.656	0.614
MEAN					5.75	0.505	0.506	0.415
