# Supplementary material for: Pomegranate Germplasm Collections from Elche (Spain) and Bari (Italy): Genetic Resources Characterization for Emerging Mediterranean Challenges
Source: Plants (Basel). 2025 Oct 22;14(21):3239. doi: 10.3390/plants14213239 (PMC12608311; doi:10.3390/plants14213239)
Supplement: Supplementary file 1 [file plants-14-03239-s001.zip › Table S5.xlsx]

## Sheet: Hoja1
Table S5. SSR marker profiles of the analyzed accessions
Acc. N.	PGCT066	PGCT110	PGCT015	PGCT022	PGCT032	PGCT057	PGCT028	PGCT083	PGCT087	PGCT088A	PGCT091	PGCT038	PGCT093B	PGCT111	PGCT016	PGCT089
B01	128/128	106/106	168/168	239/239	123/123	180/180	238/238	141/143	253/253	148/169	207/207	281/281	192/192	220/248	196/202	136/136
B02	128/128	106/106	168/168	239/239	123/123	180/180	238/238	141/143	253/253	148/169	207/207	281/281	192/192	220/220	202/202	136/136
B03	124/128	106/106	168/179	239/239	123/129	180/180	230/238	141/141	253/253	148/152	207/209	265/279	206/206	220/248	196/202	136/136
B04	128/131	106/106	168/177	239/239	123/129	180/180	238/238	141/143	253/255	148/169	207/219	281/281	192/206	221/221	196/202	136/136
B05	128/131	106/106	168/168	239/243	123/123	180/180	238/238	141/141	253/253	148/154	207/207	281/281	192/192	220/221	196/202	136/136
B06	128/131	106/118	168/168	239/239	123/129	180/182	230/238	139/141	255/263	148/152	207/209	281/281	192/192	220/248	196/202	136/142
B07	128/128	106/106	168/168	239/239	123/123	180/180	238/238	141/143	253/253	NA	207/207	281/281	192/192	220/248	196/202	NA
B08	128/128	106/106	166/166	239/239	123/129	182/182	238/238	137/141	253/263	148/148	209/209	281/281	198/198	221/248	202/204	136/136
B09	124/131	106/106	168/168	239/243	123/123	180/180	238/238	141/141	253/259	148/169	207/207	279/281	192/192	220/248	196/202	136/136
B10	128/128	106/106	168/168	239/239	123/123	180/180	238/238	141/143	253/253	148/169	207/207	281/281	192/192	220/248	196/202	136/136
B11	124/128	106/106	168/179	239/239	123/129	180/180	230/238	141/141	253/253	148/154	207/209	265/279	206/206	220/248	196/202	136/136
B12	128/131	106/128	168/177	239/239	123/123	180/182	238/238	141/141	259/259	148/169	207/208	265/265	192/206	220/248	202/202	138/152
B13	128/128	106/106	166/166	239/239	123/129	182/182	238/238	137/141	253/263	148/148	209/209	281/281	198/198	221/248	202/204	136/136
B14	125/128	106/106	168/168	239/239	123/123	180/180	238/238	141/143	253/253	148/169	207/207	281/281	192/192	220/248	196/202	136/136
B15	131/131	106/106	177/177	239/239	123/127	180/180	228/238	141/141	259/263	148/148	207/207	265/281	182/192	221/221	196/202	136/136
B16	124/128	106/106	168/179	239/239	123/129	180/180	238/238	141/141	253/253	148/148	207/209	265/279	206/206	246/248	202/202	136/136
B17	124/128	106/106	168/179	239/239	123/129	180/180	230/238	141/141	253/253	148/154	207/209	265/279	206/206	220/248	196/202	136/136
B18	124/128	106/106	168/179	239/239	123/129	180/180	230/238	141/141	253/253	148/154	207/209	265/279	206/206	220/248	196/202	136/136
B19	128/128	106/106	168/168	239/239	123/123	180/180	238/238	141/143	253/253	148/169	207/207	281/281	192/192	220/248	196/202	136/136
B20	124/131	106/106	168/177	239/243	129/129	180/180	238/238	141/141	253/253	154/169	205/209	279/281	192/206	220/221	202/204	136/136
B21	128/128	106/106	168/168	239/239	123/123	180/180	238/238	141/143	253/253	148/169	207/207	281/281	192/192	220/220	202/202	136/136
B22	128/131	106/106	168/168	239/243	123/123	180/180	238/238	141/141	253/253	148/148	207/207	281/281	192/192	220/221	196/202	136/136
B23	128/128	106/106	168/168	239/239	123/123	180/180	238/238	141/143	253/253	148/169	207/207	281/281	192/192	220/248	196/202	136/136
B24	128/131	106/106	168/168	239/243	123/123	180/180	238/238	141/141	253/253	148/148	207/207	281/281	192/192	220/221	196/202	136/136
B25	124/124	106/106	177/177	239/239	123/129	182/182	228/238	141/143	253/259	148/169	209/208	281/281	192/192	220/220	204/204	136/136
B26	128/131	106/106	177/177	239/239	123/123	180/182	238/238	141/143	259/259	148/169	207/207	281/281	192/192	220/220	196/204	136/136
B27	128/131	106/118	168/168	239/239	123/123	180/180	238/238	141/143	253/253	148/169	207/207	281/281	192/192	221/248	196/202	136/136
B28	128/128	110/130	177/177	239/239	123/123	178/182	230/230	141/141	253/259	169/169	205/205	283/283	206/206	220/220	202/204	152/154
B29	128/131	106/106	168/177	239/239	123/129	180/180	238/238	141/143	253/255	148/169	207/219	281/281	192/206	221/221	196/202	136/136
B30	128/128	106/110	168/177	239/239	123/127	178/182	230/238	141/141	253/253	154/154	207/207	265/281	192/192	220/248	196/196	136/136
B31	128/128	NA	168/179	239/239	123/123	180/180	238/238	143/143	255/259	148/148	207/207	281/281	206/206	220/220	196/196	142/142
B32	128/131	106/106	177/177	239/239	123/123	180/182	238/238	141/143	259/259	148/169	207/209	281/281	192/192	220/220	196/204	136/136
B33	128/131	106/106	168/177	239/239	123/129	180/180	230/238	141/141	255/259	148/169	207/207	281/281	192/206	221/248	196/196	136/136
B34	124/131	106/118	168/168	239/239	129/129	180/180	230/238	141/143	253/255	148/154	207/209	279/281	206/206	220/221	202/202	136/136
B35	128/131	118/118	177/179	239/239	123/123	178/180	230/238	141/143	255/259	148/148	207/207	281/281	192/206	220/248	196/196	142/142
B36	128/128	110/126	177/177	239/239	123/123	180/182	230/238	137/141	253/253	154/154	207/221	281/283	182/206	220/220	202/204	152/154
B37	128/131	106/106	168/177	239/239	123/129	180/180	230/238	141/141	255/259	148/169	207/207	281/281	192/206	221/248	196/196	136/136
B38	128/128	106/106	168/168	239/239	123/123	180/180	238/238	141/141	253/259	154/154	205/205	265/265	192/192	246/248	202/204	138/138
B39	128/128	106/106	177/177	230239	123/127	180/182	230/230	141/141	253/263	148/154	207/207	265/281	192/208	221/248	196/196	136/136
B40	128/128	110/128	177/177	239/239	123/123	178/182	230/230	141/141	253/259	148/148	205/205	283/283	206/206	220/220	202/204	152/154
B41	124/128	106/106	168/177	239/239	123/129	180/182	238/238	139/141	259/263	148/152	207/209	265/281	192/192	246/248	196/202	136/136
B42	128/128	106/106	168/168	239/239	123/123	180/180	238/238	141/143	253/253	148/169	207/207	281/281	192/192	220/248	196/202	136/136
B43	128/128	106/106	168/168	239/239	123/123	180/180	238/238	141/143	253/253	148/169	207/207	281/281	192/192	220/248	196/202	136/136
B44	124/128	118/118	168/177	239/239	123/123	180/180	238/238	139/143	259/259	148/148	207/207	281/281	192/206	220/248	196/196	142/142
B45	124/131	106/118	168/168	239/239	123/129	180/180	238/238	141/143	253/255	148/154	207/209	265/281	206/208	220/248	196/202	136/136
B46	128/128	118/118	179/179	239/239	123/123	180/180	238/238	143/143	255/259	148/154	207/207	281/281	206/208	220/220	196/196	142/142
B47	128/128	106/110	168/177	239/239	123/127	180/180	238/238	141/141	253/255	154/169	205/207	265/281	192/206	221/248	196/204	136/138
B48	128/128	106/106	168/168	239/239	123/123	180/180	238/238	141/143	253/253	148/169	207/207	281/281	192/192	220/220	202/202	136/136
B49	128/131	106/106	168/168	239/243	123/123	180/180	238/238	141/141	253/253	148/148	207/207	281/281	192/192	220/221	196/202	136/136
B50	128/131	118/118	168/177	239/239	123/129	180/182	230/230	143/143	255/259	148/169	207/207	281/281	192/206	220/248	202/202	136/142
B51	128/128	106/128	166/177	239/239	123/123	180/182	238/238	141/141	253/259	152/169	219/223	281/283	192/192	220/246	204/204	136/136
B52	128/131	118/118	168/168	239/239	123/123	180/180	230/238	141/141	253/255	148/148	207/207	281/281	192/206	220/220	196/196	142/142
B53	124/128	106/106	168/177	239/239	123/129	180/182	238/238	141/141	259/263	148/152	207/209	265/281	192/192	246/248	196/202	136/136
B54	128/128	106/106	168/168	239/239	123/123	180/180	238/238	141/141	253/253	148/148	207/207	281/281	192/192	220/221	196/196	136/136
B55	124/131	106/106	168/179	239/239	129/129	180/180	238/238	141/143	253/255	154/169	207/209	279/281	192/206	220/248	202/202	133/136
B56	128/128	118/118	168/179	239/243	123/129	180/180	238/238	141/143	253/255	148/148	207/207	281/281	192/206	220/220	196/196	142/142
B57	128/128	106/110	168/177	239/239	123/129	180/182	238/238	139/141	253/253	NA	209/219	265/283	192/206	220/246	196/204	136/138
B58	124/131	106/118	168/168	239/239	129/129	180/180	230/238	141/143	253/255	148/154	207/209	279/281	206/206	220/221	202/202	136/136
B59	128/131	106/118	168/168	239/239	123/123	180/182	238/238	139/141	253/259	148/152	207/209	281/281	192/192	220/248	196/196	136/142
B60	128/131	106/106	168/168	239/243	123/123	180/180	238/238	141/141	253/253	148/148	207/207	281/281	192/192	220/221	196/202	136/136
B61	128/128	106/106	168/168	239/239	123/123	180/180	238/238	141/143	253/253	148/169	207/207	281/281	192/192	220/248	196/202	136/136
B62	124/128	106/106	168/179	239/239	123/129	180/180	230/238	141/141	253/253	148/154	207/209	265/279	206/206	220/248	196/202	136/136
B63	128/128	118/118	168/179	239/239	123/129	180/180	238/238	141/143	255/255	148/148	207/207	281/281	192/206	220/220	196/196	142/142
B64	128/128	106/106	177/177	239/239	123/129	180/182	238/238	139/141	253/259	148/154	205/208	281/281	206/206	246/248	196/202	136/138
B65	131/131	106/118	168/177	239/239	129/129	180/180	230/238	141/143	255/263	148/169	207/207	281/281	192/192	221/248	196/202	136/136
B66	128/131	106/118	168/177	239/243	123/123	180/180	230/238	141/143	253/259	148/148	207/207	281/281	192/206	221/248	202/202	136/142
B67	128/131	106/106	168/168	239/243	123/123	180/180	238/238	141/141	253/253	148/148	207/207	281/281	192/192	220/221	196/202	136/136
B68	128/131	106/106	168/168	239/243	123/123	180/180	238/238	141/141	253/253	148/148	207/207	281/281	192/192	220/221	196/202	136/136
B69	128/128	106/106	168/168	239/239	123/123	180/180	238/238	141/143	253/253	148/169	207/207	281/281	192/192	220/220	202/202	136/136
B70	124/128	106/106	168/179	239/239	123/129	180/180	230/238	141/141	253/253	148/154	207/209	265/279	206/206	220/248	196/202	136/136
B71	128/128	106/106	168/168	239/239	123/123	180/180	238/238	141/143	253/253	148/164	207/207	281/281	192/192	220/248	196/202	136/136
B72	128/131	106/106	166/179	239/239	123/123	182/182	238/238	141/141	259/259	148/152	207/221	281/281	192/192	220/221	204/204	136/136
B73	131/131	106/106	168/177	239/239	123/127	180/180	238/238	141/141	255/259	148/152	207/219	265/265	206/206	221/221	204/204	136/138
B74	128/131	106/106	177/177	239/241	123/123	180/182	230/238	141/141	253/253	148/154	205/205	265/265	192/208	246/248	196/202	136/138
B75	128/131	106/118	168/179	239/239	123/129	180/180	230/238	141/143	255/255	148/148	207/207	281/281	192/206	220/248	196/196	136/142
B76	128/128	118/118	168/179	239/243	123/129	180/180	238/238	141/143	253/255	154/154	207/207	281/281	192/206	220/220	196/196	142/142
B77	128/128	106/118	168/168	239/239	123/123	180/180	238/238	143/143	253/259	148/148	207/207	281/281	192/206	220/221	196/202	136/142
B78	128/131	106/106	168/179	239/239	123/123	180/180	238/238	141/141	253/253	148/169	207/207	281/281	192/192	246/248	202/202	136/136
B79	128/128	106/106	168/177	239/239	123/123	180/182	238/238	141/141	253/253	154/154	203/205	265/265	192/208	246/248	196/204	136/138
B80	128/128	106/106	177/177	239/239	123/127	180/180	238/238	141/141	253/259	154/154	205/207	265/265	208/206	221/221	196/196	136/138
B81	124/128	106/106	168/179	239/239	123/129	180/180	230/238	141/141	253/253	148/154	207/209	265/279	206/206	220/248	196/202	136/136
B82	128/128	106/106	168/168	239/239	123/123	180/180	238/238	141/143	253/253	148/169	207/207	281/281	192/192	220/248	196/202	136/136
B83	125/125	106/106	166/166	239/239	123/123	180/180	238/238	141/143	253/253	148/148	207/207	281/281	192/192	220/248	196/196	136/136
B84	124/124	106/106	177/177	239/239	123/129	182/182	228/238	141/143	253/259	148/169	209/208	281/281	192/192	220/220	204/204	136/136
B85	128/131	118/118	168/177	239/239	123/129	180/180	230/230	143/143	255/259	148/169	207/207	281/281	192/206	220/248	202/202	136/142
B86	128/128	118/118	168/168	239/243	123/123	180/180	238/238	141/143	253/255	148/148	207/207	281/281	192/206	220/248	196/196	142/142
B87	128/128	106/106	177/177	239/239	123/123	178/182	230/230	141/141	253/253	154/154	205/205	265/281	182/182	220/220	204/204	136/136
B88	128/131	106/106	168/168	239/243	123/123	180/180	238/238	141/141	253/253	148/148	207/207	281/281	192/192	220/221	196/202	136/136
B89	128/131	106/106	168/168	239/243	123/123	180/180	238/238	141/141	253/253	148/148	207/207	281/281	192/192	220/220	196/202	136/136
B90	128/131	106/106	168/168	239/243	123/123	180/180	238/238	141/141	253/253	148/148	207/207	281/281	192/192	220/221	196/202	136/136
E01	131/131	106/118	168/177	239/239	123/123	180/182	238/238	141/143	253/255	148/148	205/207	281/281	192/206	221/248	196/202	136/142
E02	128/131	106/106	168/177	239/239	123/129	180/180	238/238	141/143	253/255	NA	NA	NA	192/206	NA	196/202	136/136
E03	124/124	106/106	177/177	239/239	123/123	182/182	230/238	141/141	253/253	154/169	203/205	265/281	192/192	221/248	196/202	136/138
E04	128/131	106/118	177/179	239/239	123/129	180/180	238/238	141/143	253/255	148/148	207/207	281/281	192/206	248/248	202/202	136/142
E05	128/128	106/126	177/177	239/239	123/127	182/182	238/238	139/141	263/263	152/154	209/219	281/283	192/206	220/248	196/202	136/152
E06	128/128	106/110	168/177	239/239	123/129	180/182	238/238	139/141	253/253	154/169	209/219	265/283	192/206	220/246	196/204	136/138
E07	131/131	106/106	177/177	239/239	123/123	180/180	NA	141/143	253/253	148/169	213/219	265/265	192/206	221/221	204/204	136/138
E08	128/128	106/106	177/177	239/239	123/123	182/182	230/238	141/141	253/253	154/169	203/203	265/281	192/192	221/248	196/202	138/138
E09	128/128	106/110	168/177	239/239	123/129	180/182	238/238	139/141	253/253	154/169	209/219	265/283	192/206	220/246	196/204	136/138
E10	128/128	118/118	168/179	239/243	123/129	180/180	238/238	141/143	253/255	148/148	207/207	281/281	192/192	220/220	196/196	142/142
E11	128/128	106/118	168/177	239/243	123/123	180/180	238/238	141/141	255/255	148/148	207/207	281/281	192/206	220/248	196/196	136/142
E12	124/128	106/106	168/177	239/239	123/129	180/182	238/238	139/141	259/259	148/152	207/209	265/281	192/192	248/248	196/202	136/136
E13	128/128	118/118	168/179	239/239	123/123	180/180	238/238	143/143	255/259	148/148	207/207	281/281	206/206	220/220	196/196	142/142
E14	128/131	118/168	168/179	239/239	123/129	180/182	230/238	141/143	255/259	148/148	207/207	281/281	192/206	220/248	196/202	136/142
E15	128/131	118/188	168/179	239/239	123/129	180/182	230/238	141/143	255/259	148/148	207/207	281/281	192/206	220/248	196/202	136/142
E16	131/131	106/106	177/177	239/239	123/127	180/180	228/238	141/141	259/263	148/148	207/207	265/281	182/192	221/221	196/202	136/136
E17	128/131	118/168	168/179	239/239	123/129	180/182	230/238	141/143	255/259	148/148	207/207	281/281	192/206	220/248	196/202	136/142
E18	128/128	106/106	179/179	239/239	123/129	180/180	230/238	141/141	253/253	148/148	207/207	281/281	192/192	220/248	196/196	136/136
E19	128/128	106/106	177/177	239/239	123/123	182/182	230/230	141/141	263/263	152/152	207/207	NA	206/206	220/220	204/204	136/136
E20	124/128	106/106	168/177	239/239	123/129	180/182	238/238	139/141	259/259	148/152	207/209	265/281	192/192	248/248	196/202	136/136
E21	124/128	106/106	168/177	239/239	123/129	180/182	238/238	139/141	259/263	148/152	207/209	265/281	192/192	248/248	196/202	136/136
E22	128/131	106/118	168/177	239/239	129/129	180/180	230/240	141/143	255/255	148/169	207/207	281/281	192/206	221/248	202/202	136/142
E23	128/128	106/118	168/177	239/239	123/123	178/180	238/238	141/143	259/259	148/148	207/207	265/281	206/206	220/220	196/196	136/142
E24	128/128	106/126	177/177	239/239	127/129	180/182	238/238	141/141	253/253	148/154	209/219	281/281	206/206	220/220	196/196	136/152
E25	128/128	110/126	177/177	239/239	123/123	180/180	238/238	137/141	253/253	154/154	221/221	281/283	182/206	220/220	202/204	152/154
E26	128/128	126/126	177/177	239/239	123/123	182/182	230/230	141/141	253/263	152/152	207/221	281/281	206/206	220/220	196/196	136/136
E27	131/131	106/118	168/177	239/243	123/123	180/182	230/238	141/143	NA	148/169	207/207	281/281	192/206	220/248	202/202	136/136
E28	124/124	104/104	166/168	239/239	123/129	182/182	238/238	137/137	253/263	148/154	207/217	281/281	198/198	221/221	204/204	138/138
E29	131/131	106/118	168/168	239/239	123/129	180/180	NA	143/143	255/259	148/148	207/207	281/281	206/206	220/246	202/202	136/136
E30	124/128	118/168	168/168	239/239	123/129	180/180	230/238	141/143	255/259	148/169	207/207	281/281	192/206	220/246	196/202	136/142
E31	128/128	106/126	177/177	239/239	127/129	180/182	238/238	141/141	253/253	148/154	209/219	281/281	206/206	220/220	196/196	136/152
E32	128/131	106/118	168/179	239/239	129/129	180/180	238/238	143/143	255/255	148/148	207/207	281/281	192/192	220/248	196/202	136/142
E33	128/128	106/110	168/177	239/239	123/129	180/182	238/238	139/141	253/253	154/169	209/219	265/283	192/206	220/246	196/204	136/138
E34	128/131	106/118	168/177	239/239	123/123	180/182	238/238	141/141	253/259	148/152	207/209	281/281	192/192	220/248	202/202	136/142
E35	128/131	118/118	177/179	239/239	123/123	178/180	230/238	141/143	255/259	148/148	207/207	281/281	192/206	220/248	196/196	142/142
E36	131/131	106/106	177/177	239/239	123/123	180/182	238/238	141/143	259/261	148/148	207/219	265/281	192/192	221/248	202/204	136/138
E37	131/131	106/118	177/177	239/239	123/123	180/180	228/238	141/143	253/259	148/148	207/213	265/281	192/206	221/248	202/202	138/142
E38	128/128	110/126	177/177	239/239	123/123	180/182	230/238	137/141	253/253	154/154	207/221	281/283	182/182	206/220	202/204	152/154
E39	128/128	110/128	166/177	239/239	123/123	182/182	230/238	141/141	253/259	152/154	221/221	281/283	182/192	220/220	204/204	136/154
E40	128/128	110/126	177/177	239/239	123/123	180/182	230/238	137/141	253/253	154/154	207/221	281/283	182/206	220/220	202/204	152/154
E41	128/131	106/129	166/177	239/239	123/129	182/182	238/238	141/141	253/259	148/152	205/223	281/281	182/192	220/220	204/204	136/136
E42	128/128	106/128	166/177	239/239	123/123	180/182	238/238	141/141	253/259	152/169	219/223	281/283	192/192	220/246	204/204	136/136
E43	128/131	106/118	168/168	239/243	123/123	180/180	238/238	141/141	253/253	148/148	207/207	281/281	192/192	220/221	196/202	136/136
E44	128/128	106/106	168/168	239/239	123/123	180/180	238/238	141/141	253/259	154/154	205/205	265/265	192/192	246/248	202/204	138/138
E45	128/128	106/177	177/228	239/239	123/127	180/182	230/230	131/141	253/253	148/154	207/207	265/281	192/208	221/248	196/196	136/136
E46	124/128	106/106	168/177	239/239	123/129	180/182	238/238	139/141	259/259	148/152	207/209	265/281	192/192	248/248	196/202	136/136
E47	128/128	106/106	168/177	239/239	123/129	180/182	238/238	139/141	259/263	148/148	207/209	281/281	192/192	248/248	202/202	136/136
E48	128/131	106/106	177/177	238/239	123/129	178/182	230/238	141/141	253/253	148/154	205/207	265/281	192/208	248/248	196/202	136/136
E49	128/128	110/128	177/177	239/239	123/123	178/182	230/230	141/141	253/259	169/169	205/205	283/283	206/206	220/220	202/204	152/154
E50	124/128	106/106	168/177	239/239	123/129	180/182	238/238	139/141	259/263	148/152	207/209	265/281	192/192	248/248	196/202	136/136
E51	128/128	106/106	177/177	239/239	123/123	178/182	230/238	141/141	253/253	148/154	203/207	265/281	208/208	248/248	196/196	136/136
E52	131/131	106/106	177/177	239/239	127/127	180/180	228/238	141/141	259/259	148/169	219/219	265/265	192/206	221/221	204/204	136/138
E53	128/131	106/118	168/168	243/243	123/129	180/180	238/238	141/141	253/255	148/148	207/207	281/281	192/192	221/248	196/196	136/142
E54	128/131	110/124	168/177	239/239	127/129	180/182	238/238	141/141	253/253	NA	219/219	265/281	182/206	220/220	196/196	138/152
E55	124/124	106/106	168/168	239/239	123/123	180/182	230/238	141/141	253/253	148/148	207/219	265/281	192/192	220/220	196/202	136/136
E56	128/128	118/118	179/179	239/239	123/123	180/180	238/238	143/143	255/259	NA	207/207	281/281	206/206	220/220	196/196	140/142
E57	128/128	106/106	177/177	239/239	123/129	178/182	230/238	141/141	253/253	148/154	205/207	265/281	192/208	248/248	196/202	136/136
E58	128/131	106/106	168/168	238/239	123/129	180/182	230/238	141/141	253/263	148/152	207/209	265/281	192/192	248/248	202/202	136/136
E59	128/131	118/118	168/177	NA	123/129	180/182	NA	NA	255/259	148/169	207/207	281/281	192/206	220/248	NA	136/142
E60	128/131	118/118	168/177	239/239	NA	NA	230/230	143/143	NA	148/148	207/207	281/281	192/206	220/248	202/202	136/142
E61	128/131	118/118	168/168	239/239	123/123	180/180	230/238	141/143	253/255	148/148	207/207	281/281	192/206	220/220	196/196	142/142
E62	128/128	106/110	168/177	239/239	123/129	180/182	238/238	139/141	253/253	154/169	209/219	265/283	192/206	220/246	196/204	136/138
E63	128/128	118/168	168/179	239/239	123/123	180/180	238/238	143/143	255/259	148/148	207/207	281/281	206/206	220/220	196/196	142/142
E64	128/128	106/129	172/177	239/239	123/123	178/182	228/230	141/141	253/253	154/154	205/209	281/281	182/194	220/220	196/204	136/152
E65	128/128	106/118	168/179	239/239	123/123	180/180	238/238	141/143	253/259	148/148	207/207	281/281	192/206	221/248	196/202	136/142
E66	128/131	106/106	168/168	239/243	123/123	180/180	238/238	141/141	253/253	148/148	207/207	281/281	192/192	220/220	196/202	136/136
E67	128/128	118/118	168/179	239/239	123/129	180/180	238/238	141/143	255/255	148/148	207/207	281/281	192/206	220/220	196/196	142/142
E68	131/131	106/106	177/177	239/239	123/123	180/180	228/238	141/143	253/261	148/169	207/213	265/279	192/192	221/248	196/204	136/136
E69	128/128	106/108	168/168	239/239	123/129	180/180	238/238	141/141	255/259	148/148	207/207	281/281	206/206	220/248	196/202	136/136
E70	128/128	106/106	177/179	239/239	123/123	180/182	230/238	141/141	253/255	148/154	205/207	265/281	206/208	220/248	196/196	136/152
E71	128/131	106/106	168/168	239/243	123/123	180/180	238/238	141/141	253/253	148/148	207/207	281/281	192/192	221/221	196/202	136/136
E72	NA	106/106	177/179	239/239	123/129	178/182	228/238	141/141	253/259	154/154	205/213	265/281	192/192	220/248	196/196	136/136
E73	124/128	106/106	168/177	239/239	123/129	180/182	238/238	139/141	259/259	148/152	207/209	265/281	192/192	248/248	196/202	136/136
E74	128/128	106/106	177/177	239/239	123/129	178/182	230/238	141/141	253/253	148/154	205/207	265/281	192/208	248/248	196/202	136/136
E75	124/124	106/106	177/177	239/239	123/123	178/182	238/240	141/141	253/253	154/169	203/205	265/265	192/192	248/248	196/202	136/138
E76	128/128	106/110	168/177	239/241	127/127	180/182	238/238	137/141	255/255	150169	205/219	281/281	192/192	220/220	196/204	152/152
E77	128/131	106/106	177/177	239/239	123/123	180/182	238/238	141/141	255/263	148/148	205/207	265/265	192/206	220/248	196/202	136/136
E78	128/131	106/106	177/177	239/241	123/123	180/182	230/238	141/141	253/253	148/154	205/205	265/265	192/192	208/248	196/202	136/138
E79	128/128	106/118	168/179	239/239	123/129	180/180	230/238	141/143	255/255	148/148	207/207	281/281	192/206	220/248	196/196	136/142
E80	128/128	106/118	168/168	239/239	123/123	180/180	238/238	143/143	253/259	148/148	207/207	281/281	192/206	221/221	196/202	136/142
E81	128/131	106/118	168/168	239/243	123/123	180/180	238/238	141/143	253/253	148/148	207/207	281/281	192/206	220/220	196/202	136/142
E82	128/128	106/118	179/179	239/243	123/123	180/180	238/238	141/143	253/259	148/148	207/207	281/281	192/206	220/248	196/196	136/142
E83	128/128	106/106	168/177	239/239	123/123	180/182	238/238	141/141	253/253	154/154	203/205	265/265	192/208	246/248	196/204	136/138
E84	128/128	118/118	164/168	239/239	123/123	180/180	238/238	141/143	255/255	148/148	207/207	281/281	206/206	220/220	196/196	142/142
E85	128/128	106/118	168/168	239/243	123/123	180/180	238/238	141/143	255/255	148/148	207/207	281/281	192/206	220/220	196/196	136/142
E86	128/128	106/126	177/177	239/239	123/127	182/182	238/238	139/141	263/263	152/154	209/219	281/281	192/206	220/248	196/202	136/152
E87	131/131	106/118	168/177	239/239	129/129	180/180	230/240	141/143	253/255	148/169	207/207	281/281	192/206	221/248	196/202	136/136
E88	128/128	106/106	166/168	239/239	123/123	182/182	228/238	141/141	253/253	152/169	205/205	281/283	182/182	220/220	202/204	136/152
E89	128/131	106/118	168/179	239/239	123/123	180/180	238/238	141/143	255/259	148/148	207/207	281/281	192/206	220/220	196/196	136/142
E90	128/128	118/118	168/168	239/243	123/123	180/180	238/238	141/143	255/255	148/148	207/207	281/281	192/192	220/248	196/196	142/142
E91	128/128	106/106	177/177	239/239	123/123	178/182	230/230	141/141	253/253	154/154	205/223	265/281	182/182	220/220	204/204	136/136
E92	128/131	106/168	168/168	239/243	123/123	180/180	238/238	141/141	253/253	148/148	207/207	281/281	192/192	220/221	196/202	136/136
E93	128/131	106/106	168/168	239/243	123/123	180/180	238/238	141/141	253/253	148/148	207/207	281/281	186/192	220/221	196/202	136/136
E94	128/128	106/110	168/177	239/239	123/129	180/180	238/238	141/141	253/259	152/169	209/219	281/281	182/192	220/246	196/196	136/138
