# Supplementary material for: Pomegranate Germplasm Collections from Elche (Spain) and Bari (Italy): Genetic Resources Characterization for Emerging Mediterranean Challenges
Source: Plants (Basel). 2025 Oct 22;14(21):3239. doi: 10.3390/plants14213239 (PMC12608311; doi:10.3390/plants14213239)
Supplement: Supplementary file 1 [file plants-14-03239-s001.zip › Table S6.xlsx]

## Sheet: Hoja1
Table S6. Bayesian population assignment for each accession at K = 12, indicating the most likely genetic cluster of membership, based on STRUCTURE software analysis
Acc. N.	STRUCTURE_GROUP
B01	X
B02	X
B03	XI
B04	VIII
B05	X
B06	IV
B07	X
B08	IX
B09	X
B10	X
B11	XI
B12	XII
B13	IX
B14	X
B15	XII
B16	XI
B17	XI
B18	XI
B19	X
B20	XI
B21	X
B22	X
B23	X
B24	X
B25	III
B26	III
B27	X
B28	I
B29	VIII
B30	V
B31	VI
B32	III
B33	VIII
B34	XI
B35	VI
B36	I
B37	VIII
B38	VII
B39	V
B40	I
B41	IV
B42	X
B43	X
B44	VI
B45	XI
B46	VI
B47	II
B48	X
B49	X
B50	VIII
B51	III
B52	VI
B53	IV
B54	X
B55	XI
B56	VI
B57	II
B58	XI
B59	IV
B60	X
B61	X
B62	XI
B63	VI
B64	II
B65	VIII
B66	VIII
B67	X
B68	X
B69	X
B70	XI
B71	X
B72	III
B73	XII
B74	VII
B75	VIII
B76	VI
B77	VI
B78	X
B79	VII
B80	V
B81	XI
B82	X
B83	X
B84	III
B85	VIII
B86	VI
B87	I
B88	X
B89	X
B90	X
E01	VIII
E02	VIII
E03	VII
E04	VIII
E05	II
E06	II
E07	XII
E08	VII
E09	II
E10	VI
E11	VI
E12	IV
E13	VI
E14	VIII
E15	VIII
E16	XII
E17	VIII
E18	X
E19	I
E20	IV
E21	IV
E22	VIII
E23	VI
E24	II
E25	I
E26	I
E27	VIII
E28	IX
E29	VIII
E30	VIII
E31	II
E32	VIII
E33	II
E34	IV
E35	VI
E36	XII
E37	XII
E38	I
E39	I
E40	I
E41	III
E42	III
E43	X
E44	VII
E45	V
E46	IV
E47	IV
E48	V
E49	I
E50	IV
E51	V
E52	XII
E53	X
E54	II
E55	XI
E56	VI
E57	V
E58	IV
E59	VIII
E60	VIII
E61	VI
E62	II
E63	VI
E64	I
E65	VI
E66	X
E67	VI
E68	XII
E69	VIII
E70	V
E71	X
E72	V
E73	IV
E74	V
E75	VII
E76	II
E77	XII
E78	VII
E79	VI
E80	X
E81	X
E82	VI
E83	VII
E84	VI
E85	VI
E86	II
E87	VIII
E88	I
E89	VI
E90	VI
E91	I
E92	X
E93	X
E94	II
